# Supplementary material for: Inflammatory Response Modulation by Vitamin C in an MPTP Mouse Model of Parkinson’s Disease
Source: Biology (Basel). 2021 Nov 9;10(11):1155. doi: 10.3390/biology10111155 (PMC8614932; doi:10.3390/biology10111155)
Supplement: Supplementary file 1 [file biology-10-01155-s001.zip]

Archive with 16 entries (16 files):
- biology-1435159-supplementary.pdf
- fig S1.jpg
- FIG s2.jpg
- fig s3.jpg
- FIG S4A.jpg
- FIG S4B.jpg
- FIG S4C.jpg
- FIG S4D1.jpg
- FIG S4D2.jpg
- FIG S4E.jpg
- FIG S5A.jpg
- FIG S5B.jpg
- FIG S5C.jpg
- FIG S5D.jpg
- FIG S6A.jpg
- FIG S6B.jpg
